# Supplementary material for: Fungi and bacteria occupy distinct spatial niches within carious dentin
Source: PLoS Pathog. 2024 May 28;20(5):e1011865. doi: 10.1371/journal.ppat.1011865 (PMC11161102; doi:10.1371/journal.ppat.1011865)
Supplement: S2 Table — (XLSX) [file ppat.1011865.s006.xlsx]

## Sheet: Friedman tests bacteria
Species	mean.intact	mean.whitespot	mean.cavitated	mean.dentin	statistic	p.value	q.value
Streptococcus mutans	9256.56	77735.4	248515	399668	57.6931	1.8279e-12	6.63527e-10
Prevotella histicola	5175.63	43891.8	10841.6	228873	44.6211	1.11377e-09	1.34766e-07
Streptococcus vestibularis salivarius	353.583	22364.5	3777.06	17579.9	45.224	8.29193e-10	1.34766e-07
Rothia mucilaginosa	718.346	1609.77	7594.94	44947.5	41.5714	4.94664e-09	3.85844e-07
Streptococcus parasanguinis	1204.24	9670.11	4624.27	22281.5	41.4245	5.31466e-09	3.85844e-07
Prevotella denticola	1214.24	1069.97	5149.39	100360	34.7008	1.40911e-07	8.5251e-06
Streptococcus VG051	869.204	1065.39	3891.16	6827.96	32.7812	3.58166e-07	1.85735e-05
Streptococcus ET G 4d04	206.628	20.2698	231.34	1766.46	30.75	9.59569e-07	4.35404e-05
Prevotella melaninogenica	19690.5	147430	119058	218596	30.1875	1.26024e-06	5.08296e-05
Scardovia wiggsiae	0.400242	73.3793	1532.54	11995.1	29.5	1.7581e-06	6.38192e-05
Atopobium parvulum	74.0584	429.131	2679.01	27472	29.0509	2.18494e-06	7.2103e-05
Megasphaera micronuciformis	237.005	1439.97	3733.03	5785.49	28.3606	3.05104e-06	9.22939e-05
Veillonella atypica dispar parvula	162780	625088	609985	1.0174e+06	27.4875	4.65253e-06	0.000129913
Prevotella multisaccharivorax	65.2263	571.959	35.3852	569.15	25.8253	1.03754e-05	0.000269018
Fusobacterium nucleatum subsp. animalis	1709.13	17716.9	6457.17	22228.4	24.8669	1.64623e-05	0.000398388
Alloprevotella tannerae	546.889	8614.85	370.833	3981.8	24.5833	1.88692e-05	0.000428095
Propionibacterium acidifaciens	1.8279	163.946	9.25387	8088.55	23.8302	2.71044e-05	0.000578758
Propionibacterium propionicus	13037.2	12793.7	2722.18	2185.5	23.5993	3.02849e-05	0.000610745
Lactobacillus casei rhamnosus	0.323039	950.342	85.5389	23858.7	22.9385	4.15935e-05	0.000794654
Gemella sanguinis	11.3534	57.9356	219.533	399.85	22.3696	5.46428e-05	0.000974538
Prevotella oulorum	436.571	13917.8	15535.4	8234.67	22.3043	5.63782e-05	0.000974538
Oribacterium sinus	73.8862	1278.68	960.81	1526.18	20.8057	0.000115526	0.00190618
Prevotella salivae	718.614	5965.46	7320.03	6375.65	20.1043	0.000161499	0.00254887
Atopobium rimae	32.9451	137.542	403.711	7548.86	19.9953	0.000170125	0.00257314
Parvimonas micra	492.01	3210.24	51.2852	1625.37	19.7952	0.000187166	0.00271765
Capnocytophaga FJ773364	6950.71	366.041	103.594	158.294	19.6463	0.000200934	0.00280535
Dialister invisus	157.98	274.6	354.135	3307.12	19.1733	0.000251747	0.00319639
Leptotrichia wadei	2210.91	129291	48787.2	49835.7	19.1434	0.000255359	0.00319639
Rothia dentocariosa	107427	73161.4	129937	342547	19.1625	0.000253041	0.00319639
Actinomyces IP073	321.499	7396.08	2183.37	79235	18.4261	0.000359226	0.0041712
Campylobacter concisus	3566.22	36502.4	24364	11172.6	18.3123	0.0003792	0.0041712
Lachnospiraceae 502G12	18353.7	11341.8	460.354	1695.49	18.3608	0.000370566	0.0041712
Olsenella profusa	2.63692	140.185	6.36459	298.686	18.4286	0.000358811	0.0041712
Selenomonas sputigena	395.603	12272	18574.2	12362.1	18.0764	0.000424183	0.00450758
TM7 oral taxon 352	7.82269	91.8087	140.67	900.348	18.0252	0.000434615	0.00450758
Stomatobaculum longum	31.1992	2716.08	913.345	1824.33	17.5336	0.000548822	0.00553396
Porphyromonas endodontalis	297.46	1922.95	8.43062	859.094	17.3172	0.000608116	0.00596611
Prevotella pallens	265.433	6905.97	1467.3	2187.29	17.0601	0.000686914	0.00656184
Aggregatibacter aphrophilus	87698	2856.06	224.685	898.524	16.44	0.000921159	0.00857386
Streptococcus oral taxon 066	48.7563	20.8127	243.318	375.165	16.0147	0.00112614	0.0102197
Leptotrichia shahii	55432.6	295041	127055	128193	15.9369	0.00116828	0.0103436
Prevotella oral taxon 299	1503.77	1648.82	2204.36	3196.34	15.8706	0.00120541	0.0104181
Lachnoanaerobaculum saburreum	1192.16	20899.9	5138.07	7323.31	15.6526	0.00133593	0.0111617
Leptotrichia IK040	6250.4	126436	55095.5	24071.5	15.5781	0.00138369	0.0111617
Selenomonas DY027	772.517	9338.11	2394.57	2669.13	15.6154	0.00135959	0.0111617
Haemophilus haemolyticus	1443.11	1312.62	1536.62	3077.85	15.4238	0.00148807	0.0117428
Prevotella oris	1776.15	11594.7	2318.4	11430.9	15.27	0.00159987	0.0123564
Prevotella oral taxon 306	4069.69	8082.05	2732.01	4518.66	14.704	0.00208786	0.0156667
Streptococcus gordonii	17193.5	41073.5	33408.6	40214.1	14.6768	0.00211478	0.0156667
Prevotella veroralis	37.8318	539.421	4920.78	6353.14	14.5307	0.00226494	0.0164434
Campylobacter gracilis	1159.59	30258.6	14500.9	22026.6	14.4724	0.0023278	0.0165685
Scardovia inopinata	0.815135	62.9438	1.49041	51.1514	13.8276	0.00314948	0.0211269
Selenomonas FT050	11.9689	926.465	3097.97	1664.99	13.7929	0.00320104	0.0211269
Selenomonas infelix	1646.78	25683.2	12264	4600.53	13.8989	0.00304608	0.0211269
Treponema socranskii subsp. buccale paredis socranskii	160.51	4750.83	311.875	1554.56	13.7929	0.00320104	0.0211269
Neisseria flavescens	22859.4	18711.1	4529.92	10940	13.6494	0.00342338	0.0221909
Lachnoanaerobaculum orale	185.124	2638.43	319.881	759.383	13.3424	0.0039517	0.0247322
Prevotella maculosa	115.435	6931.05	1731.39	1726.09	13.3596	0.00392009	0.0247322
Actinobaculum 12B759	18.9444	905.14	985.59	186.355	13.1887	0.00424584	0.0261227
Bifidobacterium dentium	6.70321	2824.74	2384.21	5163.61	13.1337	0.00435617	0.0263548
SR1 ncd2777g11c1	3013.55	3689.9	3367.65	1175.17	12.4769	0.00591583	0.0352041
Neisseria flava mucosa pharyngis	324466	90335.1	214535	102543	12.4125	0.00609577	0.0356898
Actinobaculum oral taxon 848	955.819	7482.86	4242.85	1702.47	12.3353	0.00631855	0.0364069
Granulicatella adiacens	17569.7	19353.7	18542.3	26990.6	12.1875	0.0067677	0.0383856
Selenomonas 201B03	62.2215	2931.53	353.979	419.039	12.0947	0.00706558	0.0394585
Actinomyces odontolyticus lingnae	1821.96	3825.57	2774.95	5605.57	11.99	0.00741761	0.0400836
Selenomonas flueggei	1.10754	561.274	972.634	1396.63	12.0227	0.00730571	0.0400836
TM7 nbw1037h06c1	5890.82	33871.4	1479.08	1371.01	11.9636	0.00750877	0.0400836
Selenomonas oral taxon 149	0.0626799	454.23	1675.9	1861.94	11.879	0.00780924	0.0410834
Olsenella C1	39.412	35.7742	0.427207	20844.4	11.7921	0.00813043	0.0421621
Selenomonas noxia	2401.79	44794.7	20821.8	25342.6	11.7483	0.00829696	0.0424197
Dialister pneumosintes	1.08508	215.887	0.170883	549.049	11.5895	0.0089303	0.0450236
Haemophilus parainfluenzae	166666	66386	148269	118367	11.5125	0.00925413	0.0460171
Rothia aeria	92807	53321.6	33624	29394.6	11.4057	0.00972289	0.0470588
Selenomonas artemidis	704.169	21147.9	3328.57	4297.11	11.4159	0.00967683	0.0470588
Bergeyella 602D02	26158.9	7600.01	5362.28	4603.46	11.3511	0.00997125	0.0473391
Cryptobacterium curtum	2.59744	9.05614	48.7038	2269.04	11.3359	0.0100416	0.0473391
Capnocytophaga AM420030	71440.9	5021.07	265.975	540.988	11.2817	0.0102962	0.0479171
Leptotrichia 302H02	292.898	41954.4	13672.7	16154.7	11.1623	0.0108797	0.0499914
Capnocytophaga ochracea	1219.02	12118.5	27852.9	6486	11.0078	0.0116839	0.0530156
Capnocytophaga endodontalis	3334.45	13402.7	19747.9	11096.5	10.8621	0.0124956	0.0559987
Neisseria elongata	20971.3	7064.55	4980.66	14020.2	10.8	0.012858	0.0568286
Streptococcus peroris	350.753	378.406	857.789	2141.38	10.7772	0.0129939	0.0568286
Capnocytophaga P4G_35 P4	333.272	5481.8	5988.19	6145.83	10.7197	0.013342	0.0576564
Solobacterium moorei	84.1232	1571.36	351.626	1303.6	10.6165	0.0139911	0.05975
Cardiobacterium valvarum	1802.71	1428.08	80.7852	716.412	10.4779	0.0149113	0.0629395
TM7 oral taxon 348	58082.7	144465	9440.39	45126.8	10.4496	0.0151069	0.0630321
Haemophilus 3A01	1488.6	2263.33	2297.03	2043.54	10.3191	0.0160399	0.0661645
Actinomyces dentalis	292.736	9187.76	1304.64	5910.19	10.0855	0.0178529	0.0721726
Catonella morbi	1723.26	11365.1	600.489	3079.82	10.0805	0.017894	0.0721726
Porphyromonas catoniae	35775.8	72719.2	20213.2	13336.5	10.013	0.0184561	0.0736214
Mitsuokella oral taxon 521	0	111.257	45.6485	1241.61	9.91667	0.0192879	0.0737003
Selenomonas 403445	3.92748	826.084	9157.57	3309.49	9.92308	0.0192315	0.0737003
Streptococcus anginosus	242.131	6329.05	901.951	2871.19	9.91971	0.0192611	0.0737003
Veillonellaceae oral taxon 135 145 148 155	0.0859865	2882.42	970.687	2391.44	9.98438	0.0186994	0.0737003
Actinomyces johnsonii	2089.99	1043.41	578.873	145.535	9.86331	0.0197645	0.0746597
Leptotrichia oral taxon 225	53605.6	21460.1	3086.88	4319.29	9.82041	0.0201561	0.0746597
TM7 oral taxon 349	1439.32	212381	86.9571	10208.7	9.825	0.0201138	0.0746597
Actinomyces gerencseriae	138.09	1299.95	2893.77	1660	9.56897	0.0226089	0.0828993
Actinomyces massiliensis	3380.61	11235.7	3416.08	2530.88	9.3908	0.0245218	0.0890143
Prevotella BR014	43.665	1334.32	3332.7	12033.8	9.25668	0.0260658	0.0936821
Centipeda periodontii	25.2517	558.3	1893.18	354.565	9.15584	0.027289	0.0971169
Haemophilus sputorum	38.9906	532.414	374.09	319.783	9.05455	0.0285744	0.100704
Comomonas AY945883	0.3346	0	0	0	9	0.0292909	0.102236
Selenomonas dianae	54.5471	1593.75	305.976	476.562	8.95161	0.0299412	0.102534
TM7 401H12	2344.13	124075	21605.1	20734.6	8.96825	0.029716	0.102534
Abiotrophia defectiva	58689.6	28827.7	37925.6	13404	8.81191	0.031899	0.108218
Prevotella enoeca	1.29533	16.7682	0.170883	6.57221	8.52174	0.0363742	0.122258
Veillonellaceae oral taxon 132 150	0	752.804	0	436.849	8.33333	0.0396024	0.131887
Lachnospiraceae oral taxon 100	5104.77	12929.8	804.471	1690.73	8.30455	0.0401196	0.132395
Alloprevotella DO039	691.129	3489.86	2853.75	2666.47	8.22581	0.0415684	0.135238
Selenomonas 502C12	2118.48	5918.06	3009.59	1716.27	8.21739	0.0417262	0.135238
Capnocytophaga DS022	53407.9	37021.1	3206.79	17200.2	8.13488	0.0433048	0.137892
Staphylococcus aureus	0	0	2.29307	142.582	8.14286	0.0431497	0.137892
Bergeyella FJ976204	4541.35	9729.51	3012.37	2300.75	8.02203	0.0455587	0.143807
Parascardovia denticolens	0.327766	74544.9	134.828	21416.5	7.96063	0.0468324	0.146553
Actinomyces graevenitzii	0.400242	0.918913	57.4213	96.0581	7.84286	0.0493735	0.151886
Eubacterium yurii	828.079	2266.56	162.191	1344.78	7.85106	0.0491922	0.151886
Aggregatibacter AY349380	10805.6	18185.2	11712.2	7586.38	7.81319	0.0500345	0.152626
Fusobacterium nucleatum	1472.62	7053.72	216.77	2302.51	7.75325	0.0513963	0.155474
Bergeyella ncd1730f01c1	259.138	329.914	347.442	652.686	7.70312	0.0525627	0.155824
Eubacterium sulci infirmum	1.4153	196.006	30.6711	509.245	7.70504	0.0525178	0.155824
Mogibacterium neglectum vescum	0.855482	60.4762	4.84246	278.661	7.69307	0.0527998	0.155824
Bifidobacterium longum	0	0	14479	870.034	7.61538	0.0546667	0.160032
Lactobacillus gasseri	9.03445	5106.89	417.411	7630.01	7.57576	0.0556435	0.161589
Kingella denitrificans	17055.9	7310.81	12471.5	5780.78	7.5	0.0575585	0.165064
Leptotrichia buccalis	71825.1	120702	13891.9	15872	7.475	0.0582043	0.165064
Peptococcus oral taxon 075	8300.8	24989.4	6147.65	5016.88	7.48585	0.0579232	0.165064
Comamonadaceae FX006	4561.1	196.847	1.31952	0	7.42105	0.059622	0.167586
Prevotella nigrescens	0	419.075	69.4311	148.617	7.40625	0.0600169	0.167586
Actinomyces nbu116h11c1	46.8726	932.767	0	238.281	7.3	0.0629262	0.173047
Tannerella BU063	4844.35	37164.5	3625.69	2686.03	7.30682	0.0627355	0.173047
TM7 oral taxon 351	358.924	2650.92	1075.71	380.522	7.24855	0.0643836	0.175724
Olsenella F0004	1.15053	468.05	501.373	1300.77	7.18487	0.0662329	0.179422
Corynebacterium durum	97262.1	47738.4	14092.1	17405.3	7.16404	0.0668491	0.17975
Lactobacillus fermentum	2.11741	1523.13	148.824	2979.82	7.11364	0.0683627	0.181165
Leptotrichia hofstadii	2491.81	14363.1	15393.6	8108.83	7.11328	0.0683734	0.181165
Leptotrichia FP036	2902.35	3112.76	724.24	2459.54	7.09459	0.0689431	0.18135
Corynebacterium matruchotii	131355	444964	119710	249639	6.98746	0.0722985	0.187533
Veillonella HB016	3548.3	6895.5	3555.72	6539.7	6.98658	0.0723268	0.187533
Neisseria sicca	2651.47	798.413	2344.55	1635.95	6.96226	0.0731103	0.18822
Porphyromonas HF001	7384.5	6521.76	9600.46	16358.5	6.93871	0.0738772	0.188855
Lactobacillus delbrueckii	2.45828	33.6066	3.88786	83.0721	6.92079	0.0744657	0.189028
Lactobacillus vaginalis	0	3225.69	296.331	4428.5	6.82609	0.0776525	0.195749
Bacteroidales oral taxon 274	376.277	6630.85	109.338	631.164	6.76991	0.0796045	0.199286
Streptococcus AY020	817.146	6997.47	3128.43	3216.84	6.6861	0.0826052	0.205381
Capnocytophaga sputigena	77473.2	54239.6	56304.4	30523.4	6.5619	0.0872528	0.213229
Lautropia mirabilis	52294	17239.1	27990.2	37450.6	6.55486	0.0875239	0.213229
Streptococcus sobrinus	6.8953	32335.3	42042.3	37430.5	6.58442	0.0863922	0.213229
Aggregatibacter segnis	5219.43	11298	4285.42	8304.86	6.48	0.0904546	0.21745
Selenomonas DO042	18.9444	51.9499	85.7306	113.139	6.48148	0.0903957	0.21745
Prevotella loescheii	22253.8	217246	36135.2	39373.5	6.43974	0.0920696	0.219877
Alloprevotella ncd1310e09c1	313.495	1366.03	904.316	659.755	6.3871	0.0942231	0.222339
Catonella AH153	0.0429933	2.57723	0	24.5659	6.38462	0.0943258	0.222339
Catonella GQ106843	0.0801136	69.303	0	115.433	6.35714	0.0954699	0.223584
Alloprevotella 10B515	888.958	1082.08	378.552	63.9151	6.28	0.0987545	0.229794
Selenomonas oral taxon F80	0	189.664	226.002	39.7033	6.24324	0.100357	0.232036
Capnocytophaga novel_86369	7.88505	237.911	24.7065	0	6.21429	0.101638	0.233509
Eikenella corrodens	5781.03	4736.14	1541.59	1988.1	6.19723	0.102399	0.233779
Alloscardovia omnicolens	0	0	0	411.612	6	0.11161	0.235549
Bacteroidales 3B5	0	0	0	215.099	6	0.11161	0.235549
Capnocytophaga gingivalis	12927.1	15135.9	6582.02	6767.27	6.04886	0.109257	0.235549
Capnocytophaga haemolytica	0	154.829	0	0	6	0.11161	0.235549
Haemophilus parahaemolyticus	1685.8	1201.96	2532.46	3713.22	6.10825	0.106461	0.235549
Lactobacillus plantarum	22.3129	0	0	8773.08	6	0.11161	0.235549
Mycoplasma salivarium	1.13071	48.6963	0.170883	51.4347	6.13433	0.105255	0.235549
Peptococcus HM250500	0	0	17.3584	82.8464	6	0.11161	0.235549
Peptostreptococcaceae oral taxon 081	0	0	0	196.437	6	0.11161	0.235549
Prevotella BS041	0.0429933	261.291	53.8344	298.423	6.05455	0.108986	0.235549
Prevotella oral taxon 300	2.01733	55.7622	144.859	216.979	6.15789	0.104176	0.235549
Streptococcus SK44	0	0	0	14.9674	6	0.11161	0.235549
TM7 oral taxon 437	19.9357	1935.47	30920.3	16062.2	6.14286	0.104863	0.235549
Leptotrichia Arg j44	2239.34	3112.37	4273.47	5267.14	5.44149	0.14218	0.298332
Treponema 3:D:BQ032	0.601957	0	0	114.879	5.4	0.144744	0.30024
Veillonellaceae oral taxon 129	0	68.5066	0	194.492	5.4	0.144744	0.30024
Peptostreptococcus stomatis	102.043	428.005	90.7298	1028.93	5.33133	0.149083	0.307483
Fusobacterium nucleatum subsp. fusiforme	6348.62	27026.6	5964.61	3510.52	5.26103	0.153651	0.309613
Kingella oral taxon 499	548.164	35.9049	795.919	26.869	5.26415	0.153446	0.309613
Moraxella caprae	56176.7	1507.14	3143.23	1667.97	5.25	0.15438	0.309613
Neisseria JF220915	363.653	169.7	109.988	107.367	5.25974	0.153736	0.309613
Treponema II:C:T1	0	68.5066	24.5565	117.01	5.25	0.15438	0.309613
Peptococcus BU014	1622.62	2871.91	246.516	482.165	5.18023	0.159065	0.317257
TM7 ncd2572f03c1	22.6812	650.789	8.22857	87.6926	5.15385	0.160872	0.319107
Veillonella 59q_13	0.0801136	29.5401	8.99132	91.2412	5.12903	0.162589	0.32076
Campylobacter HB035	10.3605	206.913	104.033	226.809	5.1	0.164619	0.32301
Actinomyces georgiae	511.446	1083.97	265.692	326.082	5.05556	0.167774	0.324665
Capnocytophaga granulosa	48365.3	31981.4	34043.4	16281	5.03793	0.169041	0.324665
Leptotrichia EI022	208.27	49.617	214.258	0	5.06897	0.166816	0.324665
Prevotella marshii	0.390446	420.82	3.83147	217.027	5.03846	0.169002	0.324665
Mitsuokella oral taxon 131	1.39411	67.9457	2970.94	75.4183	4.98214	0.173109	0.33073
Leptotrichia goodfellowii	263.573	28.9722	95.6855	28.42	4.93548	0.176583	0.3356
Neisseria FJ557362	10482.8	9539.36	6935.24	5669.13	4.91693	0.177982	0.336497
Alloprevotella rava	0	0.330563	27.9844	521.683	4.88889	0.180116	0.338768
Slackia exigua	0.0859865	1.54037	0	2.562	4.875	0.181182	0.339017
Lachnospiraceae RF118	56.3009	546.824	662.169	411.715	4.86207	0.18218	0.339136
Kingella DQ003616	43.2924	1783.76	285.901	1059.76	4.75862	0.19035	0.352536
Treponema amylovorum	0	486.247	0	367.56	4.71429	0.193955	0.357388
Neisseria meningitidis polysaccharea	17570.7	41681.7	7647.89	48257.5	4.66052	0.198412	0.363755
Prevotella shahii	0.949386	0.104085	16.8644	46.0906	4.63636	0.200445	0.365635
Streptococcus GM006	374.647	97.5571	144.527	190.931	4.61932	0.201891	0.366432
Prevotella GQ038528	185.383	517.115	314.473	301.738	4.56383	0.206667	0.373234
Streptococcus oral taxon B66	21164.5	1194.67	2239.71	2711.52	4.49442	0.212788	0.382387
SR1 AF125207	19.4411	1838.31	28.6328	140.385	4.39535	0.221817	0.396648
Acinetobacter junii	0.671784	0.502163	2.94558	0	4.375	0.223715	0.398081
Haemophilus oral taxon 036	849.771	1894.41	695.324	1771.59	4.33054	0.227913	0.402534
Kingella oralis	6544.82	19100.2	15428.7	17738.6	4.279	0.232871	0.402534
Leptotrichia GT020	2656.77	2596.24	842.951	110.256	4.29412	0.231406	0.402534
Porphyromonas gingivalis	57.7759	6.03587	8.24554	31.2732	4.3211	0.228814	0.402534
Selenomonas novel_125930	7.88505	892.583	996.175	149.327	4.27941	0.232831	0.402534
Streptococcus cristatus	25526.5	52165.4	39877.9	27436.3	4.28302	0.23248	0.402534
Selenomonas oral taxon E97	50.5034	557.677	43.6916	214.001	4.23288	0.237391	0.408402
Kingella oral taxon 012	497.258	1603.33	747.377	458.762	4.21552	0.239113	0.409424
Leptotrichia BU064	89253.6	73913.8	14821.7	22525.6	4.16772	0.243914	0.415684
GN02 JF214631	2429.75	536.991	75.2946	486.423	3.9913	0.262405	0.445107
Anaeroglobus BS073 CS025	0	973.695	72.7927	4178.61	3.96	0.265816	0.448796
Streptococcus australis	2867	558.493	1596.79	4256.86	3.9375	0.268293	0.450881
Capnocytophaga X066	767.246	4428.38	597.549	5590.98	3.90196	0.272247	0.455418
Cardiobacterium hominis	7930.3	7362.53	2724.22	2776.2	3.88356	0.274315	0.456772
Streptococcus mitis pneumoniae infantis oralis	726221	360696	444284	720048	3.8625	0.2767	0.458639
Aggregatibacter DQ003635	6027.99	9274.86	1577.38	3230.93	3.84507	0.278687	0.459834
Gemella morbillorum	4326.56	17466.8	1836.77	5139.08	3.79705	0.28423	0.460604
Lactobacillus salivarius	0	3606.16	47.6906	746.897	3.8	0.283886	0.460604
Pseudomonas monteilii	0.0558462	0.0836939	0	0	3.8	0.283886	0.460604
Selenomonas genomosp. P5	0	458.944	0	992.839	3.8	0.283886	0.460604
Prevotella FW035	4.62181	143.214	0.776721	38.3751	3.77647	0.286635	0.462438
Selenomonas CS024	63.5951	2352.82	61.3912	3137.37	3.75	0.289756	0.463354
TM7 oral taxon 355	63.5951	339.919	12.2782	277.995	3.75	0.289756	0.463354
TM7 ncd2741e10c1	3.24018	59.1521	27.1914	94.2808	3.72414	0.292834	0.466223
Capnocytophaga X089	1118.27	7073.43	2750.28	11674.4	3.69118	0.2968	0.469053
Cyanobacteria P-B264	0	17.3596	19.756	0	3.66667	0.299781	0.469053
Dialister micraerophilus	0	0	53.9479	141.156	3.66667	0.299781	0.469053
Tannerella oral taxon 808	0	0	2.55661	12.5275	3.66667	0.299781	0.469053
Streptococcus E67Ca-231	1653.02	4145.86	1250.35	715.776	3.62791	0.304548	0.474467
Eubacterium brachy	87.7862	1466.5	12.2782	75.7255	3.61224	0.306493	0.475458
Acinetobacter baumanii	0	0.0316515	0	0	3	0.391625	0.486849
Acinetobacter johnsonii	0	0.0316515	0	0	3	0.391625	0.486849
Actinomyces nbw727g03c1	0	30.877	0	0	3	0.391625	0.486849
Aeromonas VE39G03	0.0626799	0	0	0	3	0.391625	0.486849
Alloprevotella IK062	14788	26550.6	21200	21737.6	3.25532	0.35391	0.486849
Bergeyella JF233961	663.122	383.286	392.961	309.184	3.53704	0.31599	0.486849
Bulleidia extructa	0	68.5066	0	0	3	0.391625	0.486849
Campylobacter rectus	0	0	2.29307	0	3	0.391625	0.486849
Capnocytophaga leadbetteri	98786.3	72040.1	52038.4	42798.6	3.375	0.33734	0.486849
Clostridiales MCE10 174	0	68.5066	0	0	3	0.391625	0.486849
Comamonas denitrificans	0.56611	0.470512	3.06393	0	3.16667	0.366635	0.486849
Corynebacterium 89349	0	0.221815	0	0	3	0.391625	0.486849
Corynebacterium argentoratense	0	0	0	0.367263	3	0.391625	0.486849
Dialister BS016	0	83.1098	0	0	3	0.391625	0.486849
Fretibacterium fastidiosum	0	342.533	0	317.708	3	0.391625	0.486849
Fretibacterium oral taxon 359	0	0	0	238.281	3	0.391625	0.486849
Fretibacterium oral taxon 360 453	0	137.013	0	119.141	3	0.391625	0.486849
Fusobacterium nucleatum subsp. polymorphum	100705	201075	39070	38263.3	3.1875	0.36361	0.486849
Johnsonella ignava	1.10754	451.346	31.7175	75.1651	3	0.391625	0.486849
Lachnospiraceae oral taxon A61	0	68.5066	0	0	3	0.391625	0.486849
Lactobacillus frumenti	0	0	5.70607	0	3	0.391625	0.486849
Lactobacillus HQ293155	0	58.6367	0	0	3	0.391625	0.486849
Lactobacillus iners	0	0.364296	0	2.562	3	0.391625	0.486849
Lactobacillus oris	0	0	0	47.6627	3	0.391625	0.486849
Leptotrichia Oral Taxon 847	0	0	17.1182	0	3	0.391625	0.486849
Moraxella nonliqufaciens	0	0.218005	0	0	3	0.391625	0.486849
Mycoplasma faucium	0	0	5.70607	0	3	0.391625	0.486849
Neisseria AP132	80.4634	10.8301	49.6657	22.1552	3.3	0.347643	0.486849
Neisseria lactamica	0	68.5066	0	0	3	0.391625	0.486849
Neisseria oralis	791.076	3269.05	230.443	558.499	3.04196	0.385201	0.486849
Olsenella uli	0	0	0	71.2765	3	0.391625	0.486849
Parvimonas P4P 31 P3	0	0	0	95.5728	3	0.391625	0.486849
Peptoniphilus asaccharolyticus harei	0	0.0316515	0	0	3	0.391625	0.486849
Peptoniphilus oral taxon 113	0.0558462	0	0	0	3	0.391625	0.486849
Prevotella 303A09	0	0	5.70607	0	3	0.391625	0.486849
Prevotella fusca	572.356	7672.73	24.5565	1072.27	3	0.391625	0.486849
Prevotella micans	470.264	9220.85	534.804	642.725	3.38182	0.336416	0.486849
Prevotella multiformis	0	0	11.8823	0	3	0.391625	0.486849
Prevotella oralis	0	41.5549	0	0	3	0.391625	0.486849
Prevotella pleuritidis	188.249	858.084	77.9585	426.322	3.15625	0.368156	0.486849
Propionibacterium acnes	5.15376	3.06872	11.8662	23.8313	3.38571	0.33589	0.486849
Propionibacterium granulosum	0	0	0.263547	0	3	0.391625	0.486849
Selenomonas AJ036	0	47.3016	0	0	3	0.391625	0.486849
Selenomonas EY047	130.302	958.956	228.752	175.853	3.19355	0.362736	0.486849
Staphylococcus hominis	0.0429933	0.158258	0	0	3	0.391625	0.486849
Streptococcus downei	0	0	0	142.553	3	0.391625	0.486849
Streptococcus intermedius constellatus	1814.67	2050.91	2199.23	5081.41	3.11498	0.374235	0.486849
Streptococcus massiliensis	11.7182	931.291	0	0	3	0.391625	0.486849
Streptococcus pyogenes	0	0	0	4.69755	3	0.391625	0.486849
Tannerella forsythia	0.601957	0	0	0	3	0.391625	0.486849
TM7 B350-25	22459.2	6423.64	4553.64	4425.61	3.4898	0.322088	0.486849
TM7 EU670068	22272	1417.29	3614.67	852.692	3.27607	0.350987	0.486849
TM7 oral taxon 350	63.5951	16236.1	0	1985.68	3	0.391625	0.486849
TM7 UB12	0	0	1.48924	0	3	0.391625	0.486849
Treponema denticola	2.21508	137.013	0	194.492	3	0.391625	0.486849
Treponema maltophilum	0	205.52	0	39.7135	3	0.391625	0.486849
Treponema oral taxon 258	0	0	0	198.568	3	0.391625	0.486849
Treponema oral taxon G41	0	0	0	39.7135	3	0.391625	0.486849
Fusobacterium periodonticum	52603.4	73367.5	9101.21	14172.3	2.95572	0.398503	0.493708
Treponema vincentii medium	125.069	2876.05	90.9466	1998.19	2.93478	0.40179	0.496088
Prevotella IK053	773.214	1356.69	195.056	291.79	2.90217	0.406955	0.500762
Catonella BR063	0	511.08	45.6058	277.995	2.83333	0.418042	0.51094
Prevotella oral clone 10B515	1372.37	4263.02	603.775	594.868	2.83846	0.417208	0.51094
Fusobacterium nucleatum subsp. nucleatum	1473.64	4470.88	590.877	1365.13	2.71875	0.43705	0.53238
Lachnospiraceae DO008	145.073	14369.9	383.523	989.254	2.70297	0.439723	0.533844
Capnocytophaga U41352	13.37	149.879	7.30432	151.158	2.625	0.453124	0.546458
TM7 069095_327	24.5439	706.856	15.2603	0	2.625	0.453124	0.546458
Campylobacter showae	16121.4	15827.4	3865.33	4753.68	2.60638	0.456372	0.546742
Peptococcus oral taxon 167	101.404	119.397	39.0003	46.7344	2.61	0.455739	0.546742
Fusobacterium JF239554	286.2	598.529	218.33	516.32	2.5443	0.467338	0.558038
GN02 oral taxon 871	61.5633	194.708	36.3147	134.228	2.52941	0.469999	0.559376
Shuttleworthia satelles	1.98418	16.7895	13.1702	503.01	2.48182	0.478586	0.567734
Neisseria bacilliformis	123.885	1305.83	13.6826	710.65	2.45455	0.483562	0.571768
Selenomonas AA024	289.479	6015.21	1342.81	1589.21	2.42188	0.489576	0.577
TM7 Novel GBNMMOK01C81NC	127.19	692.455	136.817	59.4601	2.33333	0.506165	0.594621
Acinetobacter calcoaceticus	0.0626799	0.0520423	0	0	2	0.572407	0.611128
Actinomyces 3RH-48	5.85908	73.0012	8.03453	39.7135	2.21429	0.52914	0.611128
Actinomyces meyeri	83.4016	146.379	87.5203	170.106	2.0597	0.560108	0.611128
Alloprevotella 601F05	1617.21	12265.8	1504.92	1829.06	2.18343	0.535219	0.611128
Anaeroglobus geminatus	0	0	5.70607	819.68	2	0.572407	0.611128
Burkholderia cepacia	0.0558462	0.0633031	0	0	2	0.572407	0.611128
Campylobacter BB120	0	205.52	2.29307	0	2	0.572407	0.611128
Catonella GI038	0	0.109002	4.75702	94.7599	2.2	0.531948	0.611128
Clostridium beijerinckii	0.0626799	0.0316515	0	0	2	0.572407	0.611128
Corynebacterium tuberculostearicum	0.601957	0.0316515	0	0	2	0.572407	0.611128
Cyanobacteria nbw608h09c1	0.0859865	0	0	19.1146	2	0.572407	0.611128
Dolosigranulum pigrum	0	0.109002	0.263547	0	2	0.572407	0.611128
Enterobacter cancerogenus	0	15.7672	0	4.69755	2	0.572407	0.611128
Granulicatella elegans	7264.87	9348.23	7313.25	11765.1	2.08861	0.554221	0.611128
Haemophilus influenzae	0.20322	3.92789	1.29659	28.3382	2.02703	0.566816	0.611128
Kingella SG34	0	10.1842	0	10.2417	2	0.572407	0.611128
Lachnoanaerobaculum BS091	1.80121	16.4828	0	0	2	0.572407	0.611128
Lachnoanaerobaculum umeaense	5056.67	13756.4	3007.59	5053.63	2.11111	0.549668	0.611128
Lactobacillus helveticus	0	0	12.9965	23.8313	2	0.572407	0.611128
Lactobacillus ultunensis	0	0	129.965	1477.54	2	0.572407	0.611128
Lactococcus lactis	0	0.0633031	0.263547	0	2	0.572407	0.611128
Leptotrichia hongkongensis	25105.7	26129.5	62631.2	40084.9	2.03226	0.565738	0.611128
Leptotrichia Phil b74	1384.29	506.745	215.853	1267.07	2.14286	0.543291	0.611128
Leptotrichia trevisanii	1596.8	3183.8	453.25	713.589	2.10759	0.550378	0.611128
Prevotella buccae	0	0.475282	5.79151	71.2765	2.2	0.531948	0.611128
Prevotella oral taxon 292	0	0	11.4121	30.1089	2	0.572407	0.611128
Prevotella scopos	15.8501	0.0633031	11.0482	74.019	2.18919	0.534081	0.611128
Propionibacterium BN085	10.8073	30.5525	13.0854	0	2.25	0.522167	0.611128
Staphylococcus epidermidis	1.10754	0.0316515	2.61051	0	2	0.572407	0.611128
Streptococcus lactarius	0	0	49.6657	3.14227	2	0.572407	0.611128
TM7 oral taxon 347	18728.6	59512.8	4455.86	47280.5	2.18534	0.534841	0.611128
Prevotella saccharolytica	1064.33	8979.31	637.4	1777.06	1.9898	0.574527	0.611594
SR1 DQ639513	353.843	462.166	261.793	357.204	1.88136	0.597393	0.634075
Treponema lecithinolyticum	4.486	0	15.2603	12.5275	1.85714	0.60258	0.637715
Streptococcus sanguinis	185318	147292	96557.4	64127.4	1.65	0.648107	0.683903
Gemella haemolysans	3910.16	3799.11	4116.13	7013.81	1.60815	0.657543	0.69185
Selenomonas GU413405	560.378	3368.54	351.131	928.448	1.51546	0.678706	0.712053
Leptotrichia WG j84	0.0429933	0	11.4121	19.8022	1.4	0.705535	0.735946
Streptococcus ASCB04	7.88505	0	3.14289	13.1189	1.4	0.705535	0.735946
Leptotrichia oral taxon 223	40.0921	34.1608	100.404	3.14227	1.36364	0.71408	0.742725
Treponema oral taxon 230	6.08246	531.517	49.6843	415.07	1.30435	0.728101	0.755145
Prevotella intermedia	127.848	8631.83	75.1851	2275	0.882353	0.829684	0.858049
Aggregatibacter actinomycetemcomitans	129.299	94.6031	14.0405	150.33	0.84	0.839878	0.861972
Leptotrichia nbw822e09c1	25.2517	62.0869	5.33743	178.027	0.846154	0.838399	0.861972
Porphyromonas CW034	45088.6	37735.1	122679	25671.9	0.836991	0.8406	0.861972
Streptococcus strain GiTF	11.7182	15.7988	10.2825	21.6671	0.777778	0.854775	0.874037
Lachnospiraceae oral taxon 096	114.235	10.9181	5.95698	13.1189	0.75	0.861385	0.878322
Fusobacterium nbw727a02c1	1359.35	3113.68	672.176	1258.33	0.700935	0.872984	0.887656
Actinomyces viscosus naeslundii oris	89114.6	106113	111018	112858	0.5625	0.904961	0.915044
Capnocytophaga oral taxon B29	2980.84	1016.26	191.387	795.158	0.573034	0.902577	0.915044
Actinomyces israelii	118.235	2951.96	14.0103	2366.93	0.428571	0.934279	0.942065
Treponema oral taxon G53	3.32262	68.5066	15.2603	39.7135	0.333333	0.953642	0.958926
Bacteroidales oral taxon 511	192.544	411.039	8.86106	476.562	0.272727	0.965073	0.965073
Neisseria GU431277	18.9444	87.955	32.9143	70.3752	0.272727	0.965073	0.965073
