# Supplementary material for: Fungi and bacteria occupy distinct spatial niches within carious dentin
Source: PLoS Pathog. 2024 May 28;20(5):e1011865. doi: 10.1371/journal.ppat.1011865 (PMC11161102; doi:10.1371/journal.ppat.1011865)
Supplement: S3 Table — (XLSX) [file ppat.1011865.s007.xlsx]

## Sheet: Friedman tests fungi
Species	mean.intact	mean.whitespot	mean.cavitated	mean.dentin	statistic	p.value	q.value
Alternaria alternata	1.63649	0.826952	0.491749	0.232918	2.36842	0.49954	0.673718
Alternaria infectoria	0	0.0105677	0.203263	0	2	0.572407	0.673718
Aphanoascus verrucosus	0.000266833	0	0	0	3	0.391625	0.59112
Arthroderma cuniculi	0.000330294	0	0	0	3	0.391625	0.59112
Arthroderma uncinatum	0.029527	0.000315857	0	5.54042e-05	2	0.572407	0.673718
Aspergillus ruber	0	0.00206568	0	0	3	0.391625	0.59112
Aspergillus sydowii	0	0.363722	0.00698792	0.0127491	5.72727	0.12566	0.59112
Aspergillus versicolor	0	0	0.00568473	0.0305914	2	0.572407	0.673718
Aspergillus welwitschiae	0.000705151	0	0	0	3	0.391625	0.59112
Aureobasidium pullulans	0.00239977	0.00605582	0.0046243	0.316897	1.73684	0.628774	0.72519
Bipolaris cynodontis	0	0	0.0603211	0	3	0.391625	0.59112
Candida albicans	28.9951	398	1575.93	5417.67	15.1125	0.00172299	0.0763859
Candida bracarensis	0	0	0	0.000301309	3	0.391625	0.59112
Candida dubliniensis	10.5404	513.591	232.806	4489.4	17.7559	0.000493884	0.0328433
Candida galli	0	0	0	0.0433261	3	0.391625	0.59112
Candida glabrata	3.60495	5.79267	5.59919	31.0109	2.4527	0.483899	0.673718
Candida metapsilosis	4.23804e-05	0	0	0	3	0.391625	0.59112
Candida nivariensis	0.00183921	0.006792	0.0042823	0.00218378	0.242236	0.970499	0.977851
Candida parapsilosis	0.155149	0.0253008	0	0.0153286	2	0.572407	0.673718
Candida railenensis	0	0	0.124619	0	3	0.391625	0.59112
Candida santamariae	0	0	0.000136195	0	3	0.391625	0.59112
Candida sophiae-reginae	0	0.00033689	0	0	3	0.391625	0.59112
Candida tropicalis	3.40665	3.33598	3.68311	10739.1	17.8654	0.000468881	0.0328433
Candida xylopsoci	2.29996	3.1526	1.5468	1.37426	5.95062	0.114038	0.59112
Chrysosporium carmichaelii	0	0	0	6.44553e-05	3	0.391625	0.59112
Chrysosporium keratinophilum	0	0	0	0.00011364	3	0.391625	0.59112
Cladosporium cladosporioides	1.09404	0.546057	1.75051	1.90373	3.55307	0.313944	0.59112
Cladosporium halotolerans	2.24987	1.05638	3.90813	0.687704	11.3117	0.0101545	0.337637
Cladosporium herbarum	0.00475021	0.00153982	1.18926	0.0641897	4.47619	0.214424	0.59112
Cladosporium lebrasiae	0.0226091	0.000629928	0.000790421	0.000686444	0.684211	0.876911	0.904102
Cladosporium sphaerospermum	0.435737	2.50255	2.19955	0.708246	3.32432	0.344271	0.59112
Cladosporium tenuissimum	0	0	0	0.00011364	3	0.391625	0.59112
Clavispora lusitaniae	0.0276705	0.0269314	0.269654	0.725726	6.50943	0.0892912	0.59112
Cochliobolus geniculatus	0.0253568	0	0	0	3	0.391625	0.59112
Colletotrichum truncatum	0.000528863	0	0	0	3	0.391625	0.59112
Cryptococcus aerius	0	0	0.000320857	0.184895	2	0.572407	0.673718
Cryptococcus albidus	0	0	0.0671149	0	6	0.11161	0.59112
Cryptococcus anemochoreius	0.733273	0	0	0	3	0.391625	0.59112
Cryptococcus carnescens	0.0703169	0.593108	0	0.281128	2	0.572407	0.673718
Cryptococcus diffluens	8.41186e-05	0.000101037	0.554172	0.000322276	0.142857	0.986239	0.986239
Cryptococcus laurentii	0.00300018	0.247839	0.179316	0.0587594	1.28571	0.732528	0.785695
Cryptococcus magnus	0.584454	0.0323459	1.04573	0.452573	6.24444	0.100305	0.59112
Cryptococcus neoformans var. grubii	0.000527552	0	0	0.000366671	3	0.391625	0.59112
Cryptococcus saitoi	0	0.000912226	0.000435556	0.000538027	2	0.572407	0.673718
Cryptococcus victoriae	0.0136392	0.120731	0.118203	0.208303	1.72	0.632497	0.72519
Cyberlindnera jadinii	2.7576	0.518904	0.533692	2.17676	5.49375	0.139013	0.59112
Debaryomyces hansenii	0	0	0	0.413426	6	0.11161	0.59112
Debaryomyces subglobosus	0	0	0	0.00012841	3	0.391625	0.59112
Didymella gardeniae	0.287397	0.0179655	0.00189331	0.000568998	1.28571	0.732528	0.785695
Engyodontium album	0	0	0.0702322	0	3	0.391625	0.59112
Epicoccum nigrum	0.668924	0.216813	0.380174	0.930554	3.2625	0.352896	0.59112
Exophiala bergeri	7.36e-05	0.000179624	0.144739	0	3	0.391625	0.59112
Exophiala cancerae	0	0.00433002	0.00028129	0.000303829	1	0.801252	0.839106
Exophiala castellanii	0.000174729	0.000278072	0	0	2	0.572407	0.673718
Exophiala equina	1.63759	1.6914	0.456871	1.17644	2.78571	0.425857	0.629322
Exophiala lecanii-corni	0	9.26907e-05	0	0.0074637	2	0.572407	0.673718
Exophiala pisciphila	0.121879	0	0	0	3	0.391625	0.59112
Filobasidium uniguttulatum	0.298317	0.132692	0.0502125	0.249991	1.8	0.614935	0.717424
Fusarium acuminatum	0.0652258	0.2026	0.130081	0.0263578	3.18557	0.36389	0.59112
Fusarium equiseti	0	0	5.63651e-05	0	3	0.391625	0.59112
Fusarium oxysporum	0.000946003	0	0	0.0145475	2	0.572407	0.673718
Fusarium proliferatum	0	0	5.63651e-05	0.00255476	2	0.572407	0.673718
Fusarium verticillioides	0.883826	0	0	0	6	0.11161	0.59112
Geomyces pannorum	0	0	0.187485	0	3	0.391625	0.59112
Gliomastix polychroma	0	0	0.000160428	0	3	0.391625	0.59112
Hannaella luteola	0	0	0.00189137	0	3	0.391625	0.59112
Hormographiella aspergillata	0.00314512	0.00107597	0.00523726	0.0153286	1.54545	0.67182	0.750858
Hormographiella verticillata	0.0517274	0.0293986	0.0748228	0.000516498	3.89286	0.273268	0.59112
Hyphozyma variabilis	0	0	0	9.45878e-05	3	0.391625	0.59112
Kazachstania exigua	0.00316235	0.00107952	0.00469156	0.00216395	3.56115	0.312917	0.59112
Lasiodiplodia pseudotheobromae	0.163246	0	0.00173658	0.00127816	4.41176	0.220297	0.59112
Lasiodiplodia theobromae	8.47608e-05	0	0	0	3	0.391625	0.59112
Lindgomyces apiculatus	0	0	0.000162651	0	3	0.391625	0.59112
Lodderomyces elongisporus	4.23804e-05	0	0	0	3	0.391625	0.59112
Malassezia globosa	0.762002	1.16479	0.704033	0.824782	1.34375	0.718771	0.785695
Malassezia obtusa	0.000583934	0.000375662	0.00025464	0.000691322	0.9	0.825428	0.857671
Malassezia pachydermatis	0	0	0	0.04053	3	0.391625	0.59112
Malassezia restricta	8.62605	6.98572	7.51572	3.13245	4.99336	0.172284	0.59112
Malassezia slooffiae	0.000610373	0.000748153	0.329335	0.000577326	0.5	0.918891	0.940097
Malassezia sympodialis	0.000294464	0.000100152	0.0158912	0.000557469	1.57143	0.665885	0.750532
Malassezia yamatoensis	0.251709	0.221679	0.13616	0.164658	1.44643	0.694689	0.769947
Microsporum duboisii	0.000176288	0	0	0.000129124	2	0.572407	0.673718
Monascus purpureus	0	0	0.00028129	0	3	0.391625	0.59112
Mucor circinelloides f. circinelloides	0	0	0	0.00031129	3	0.391625	0.59112
Mucor racemosus	0	0	0	0.000248946	3	0.391625	0.59112
Mucor racemosus f. racemosus	8.96589e-05	0	0	0.000995785	2	0.572407	0.673718
Nakaseomyces delphensis	0	7.36984e-05	0.000136195	0.00012841	1	0.801252	0.839106
Neoscytalidium dimidiatum	6.5944e-05	0	0.000455981	0	2	0.572407	0.673718
Nigrospora sphaerica	0.00102864	0.00107775	0	0	3.66667	0.299781	0.59112
Penicillium aurantiogriseum	0	0	0.275339	0	6	0.11161	0.59112
Penicillium brevicompactum	0	0	0	0.213226	6	0.11161	0.59112
Penicillium chrysogenum	0.0355853	0.0134403	0.190722	0.281936	3.03261	0.386625	0.59112
Penicillium citrinum	7.36e-05	0	0	0	3	0.391625	0.59112
Penicillium commune	0	0	0.086299	5.54042e-05	3.66667	0.299781	0.59112
Penicillium griseofulvum	0	0	0.000213989	0.000353938	3.66667	0.299781	0.59112
Penicillium melinii	0.99636	1.2899	0.176566	0.558368	5.48276	0.139673	0.59112
Penicillium polonicum	0	0	0.134182	0	3	0.391625	0.59112
Phaeomollisia piceae	0	3.00798e-05	0	0	3	0.391625	0.59112
Phialemoniopsis cornearis	0.022036	0	0	0	3	0.391625	0.59112
Phialemoniopsis curvata	0.000176288	0	0	0	3	0.391625	0.59112
Phialemoniopsis ocularis	0	0.00263848	0	0	6	0.11161	0.59112
Pichia fermentans	0	0	0.0173263	0	3	0.391625	0.59112
Pichia kudriavzevii	0.00190257	0.0060981	0.000990232	0.000822959	2.97458	0.395562	0.59112
Pichia manshurica	0	0.0118131	0.00256686	0	2	0.572407	0.673718
Pichia occidentalis	0	0.000300457	0	0	3	0.391625	0.59112
Pichia terricola	0.00250989	0	0	0.000605137	4	0.261464	0.59112
Pithomyces chartarum	1.21639	0.239775	0.591622	1.43734	1.32258	0.723778	0.785695
Pithomyces sacchari	0.000171279	0	0.000650604	0.000150654	2	0.572407	0.673718
Plectosphaerella cucumerina	0.000388411	0	0	0	6	0.11161	0.59112
Purpureocillium lilacinum	0.00123401	0	0.00056258	0	2	0.572407	0.673718
Rhodotorula glutinis	0	0	0.247463	0.00571336	8.6	0.0351101	0.59112
Rhodotorula ingeniosa	0	0.0739062	0	0	3	0.391625	0.59112
Rhodotorula mucilaginosa	0.165644	0.210288	0.00309491	0.0179688	2.01562	0.56917	0.673718
Saccharomyces cerevisiae	51.9744	3.73904	8.88238	6.2333	1.58252	0.663359	0.750532
Saccharomyces kudriavzevii	0.120568	0.00103201	0.00781507	0.00514186	6.12712	0.105587	0.59112
Sarocladium strictum	0.508094	0	0	0	6	0.11161	0.59112
Schizophyllum commune	0.189708	0.00489001	0.00840968	0.0403513	0.388889	0.942528	0.956918
Schwanniomyces capriottii	0	0	0	0.0335282	3	0.391625	0.59112
Scytalidium cuboideum	0	0	0.000113995	0	3	0.391625	0.59112
Simplicillium obclavatum	0	0.00103812	0.000797967	0	2	0.572407	0.673718
Talaromyces rugulosus	0	0.000100152	0.000167582	0	2	0.572407	0.673718
Trichophyton phaseoliforme	0	0.000686143	0	0	6	0.11161	0.59112
Trichophyton verrucosum	8.3646e-05	0	0	0	3	0.391625	0.59112
Trichosporon asahii	0	0.126292	0	0	3	0.391625	0.59112
Trichosporon coremiiforme	0	0.000400609	0.0683972	0	2	0.572407	0.673718
Trichosporon domesticum	0.000400809	0	0.0554432	0	3.66667	0.299781	0.59112
Trichosporon jirovecii	0	0	0.000431106	0	6	0.11161	0.59112
Trichosporon loubieri	0.0990714	0	0	0	3	0.391625	0.59112
Trichosporon ovoides	0	0	0.000683972	0	3	0.391625	0.59112
Ulocladium chartarum	0.000296619	7.63695e-05	0	0.000303829	3.8	0.283886	0.59112
Wallemia sebi	0	0	0.0547741	0.00745504	3.66667	0.299781	0.59112
Wickerhamomyces anomalus	0	0	0.014132	0	3	0.391625	0.59112
Yarrowia lipolytica	3.88297	3.93122	2.84909	1.38583	1.20438	0.751954	0.800079
